# Supplementary material for: Recent progress in highly effective electrocoagulation-coupled systems for advanced wastewater treatment
Source: iScience. 2025 Feb 6;28(3):111965. doi: 10.1016/j.isci.2025.111965 (PMC11907470; doi:10.1016/j.isci.2025.111965)
Supplement: Data S1. Elsevier’s Scopus database used to create Figure 2, showing the annual publications in the electrocoagulation field [file mmc1.csv]

Scopus-10948-Analyze-Year
Your query : (TITLE-ABS-KEY(electrocoagulation) AND PUBYEAR > 1979 AND PUBYEAR < 2026 AND ( LIMIT-TO ( EXACTKEYWORD,"Electrocoagulation" ) OR LIMIT-TO ( EXACTKEYWORD,"Wastewater" ) ) )
Number of results : 10948
YEAR
2025	50
2024	712
2023	644
2022	670
2021	605
2020	610
2019	529
2018	446
2017	425
2016	465
2015	452
2014	469
2013	423
2012	413
2011	423
2010	428
2009	419
2008	406
2007	380
2006	339
2005	321
2004	315
2003	281
2002	301
2001	236
2000	186
